# Supplementary material for: Comparison between School-Age Children with and without Obesity in Nutritional and Inflammation Biomarkers
Source: J Clin Med. 2022 Nov 26;11(23):6973. doi: 10.3390/jcm11236973 (PMC9739253; doi:10.3390/jcm11236973)
Supplement: Supplementary file 1 [file jcm-11-06973-s001.zip]

Archive with 1 entries (1 files):
- jcm-2032932-supplementary.pdf
